# Supplementary material for: Optimization of a synoviocyte-targeted biologic for inflammatory arthritis in combination or bispecific administration with TNF inhibitors
Source: JCI Insight. 2025 Sep 30;10(21):e192984. doi: 10.1172/jci.insight.192984 (PMC12643511; doi:10.1172/jci.insight.192984)
Supplement: Supporting data values [file jciinsight-10-192984-s122.xlsx]

## Sheet: Figure 1C
		Relative migration
	Fc	m1	h1	h1-S/P
	1	0.57958	0.696697	0.645646
	1	0.558952	0.532751	0.497817
	1	0.721805	0.567669	0.515038

## Sheet: Figure 1D
		Relative migration
	Fc	m1	h1	h1-S/P
	1	0.807773	0.659664	0.869748
	1	0.91791	0.789386	0.955224
	1	0.994008	0.792277	0.956059
	1	1.02147	0.743687	0.872475
	1	0.771739	0.731884	0.766908

## Sheet: Figure 1E
		Relative migration
	Fc	m1	h1	h1-S/P
	1	0.889982	0.55814	0.717352
	1	1.19438	0.777518	0.761124
	1	1.00835	0.631433	0.675939

## Sheet: Figure 1F
		Relative migration
	Fc	h1	h3-A
	1	0.728823	0.652644
	1	0.733333	0.612012
	1	0.680515	0.495638
	1	0.744616	0.686685

## Sheet: Figure 1G
		Relative migration
	Fc	h3-A	hA3-A	hB-A	hB	hVRR-A
	1	0.756857	0.883247	0.725352	0.825797	0.634915
	1	0.764846	0.7692	0.704276	0.746239	0.713777
	1	0.69719	0.924037	0.835588	1.04162	0.799168

## Sheet: Figure 2A
	ALT activity			ALT activity			AST activity			AST activity
	PBS	Ig1&2-Fc		PBS	Ig1&2-Fc		PBS	Ig1&2-Fc		PBS	Ig1&2-Fc
	Month 1	Month 1		Month 4	Month 4		Month 1	Month 1		Month 4	Month 4
	0.766196	0.834561		0.85402	0.861149		1.02997	1.87754		0.807847	0.824443
	0.753163	0.965119		1.32309	0.696475		0.818346	0.82899		0.865935	0.843115
	1.11443	0.912073		2.36816	1.05576		1.3926	1.23329		1.79535	0.952238
	0.881663	0.663305		0.497584	0.599525		1.24664	1.26414		0.818634	0.912406
	0.802779	1.00307		0.686495	0.69505		0.797959	1.44997		1.22401	1.02485
	0.770311	0.812383		0.788436	3.3783		0.785872	0.720022		0.999954	0.989166
	2.24097	1.37577		0.828356	2.16855		1.1135	1.08644		0.806187	1.61569
	0.863371	0.923048		0.952396	0.742099		1.09907	1.03069		0.859711	1.2709
	0.807124	1.10482		0.701465	1.03081		0.716053	1.28363		0.822369	0.829837
		1.58887			0.849743			1.03141			1.23687

## Sheet: Figure 2B
	Creatinine (mg/dL)			Creatinine (mg/dL)
	PBS	Ig1&2-Fc		PBS	Ig1&2-Fc
	Month 1	Month 1		Month 4	Month 4
	0.335691	0.515603		0.250115	0.289956
	0.287421	0		0.232407	0.236834
	0.471722	0.691128		0.245688	0.121737
	0.186495	0.208435		0.227981	0.338651
	0.269869	0.239152		0.245688	0.254542
	0.300586	0.15139		0	0.170432
	0.541932	0.47611		0.285529	0.188139
	0.344467	0.239152		0.227981	0.205847
	0.00219409	0.620918		0.276676	0.334224
		0.300586			0.267822

## Sheet: Figure 2C
	Heart Rate			P-R interval			R-R interval			QRS interval
	PBS	Ig1&2-Fc		PBS	Ig1&2-Fc		PBS	Ig1&2-Fc		PBS	Ig1&2-Fc
	482	506		0.037	0.036		0.125	0.119		0.011	0.01
	462	362		0.041	0.041		0.13	0.166		0.01	0.009
	509	507		0.039	0.028		0.118	0.119		0.013	0.011
	518	465		0.044	0.041		0.116	0.129		0.009	0.01
	490	500		0.039	0.031		0.122	0.12		0.009	0.011
	520	452		0.035	0.039		0.115	0.133		0.012	0.011
	494	592		0.034	0.043		0.122	0.102		0.012	0.011
	505	567		0.03	0.032		0.119	0.106		0.009	0.009
	529	519		0.03	0.03		0.114	0.116		0.011	0.014
		549			0.034			0.109			0.014

## Sheet: Figure 2D
	ANP (pg/mL)
	PBS	Ig1&2-Fc
	103.044	513.894
	805.324	471.362
	669.778	434.848
	681.451	665.932
	427.399	460.627
	693.327	299.058
	452.737	333.641
	385.31	560.263
	596.906	450.137
		372.223

## Sheet: Figure 2E
	NCV m/s			NCV m/s
	PBS	Ig1&2-Fc		PBS	Ig1&2-Fc
	Baseline	Baseline		Month 4	Month 4
	42.03	42.86		37.26	38.13
	41.48	41.13		52.42	41.35
	38.89	40.82		43.44	50.81
	49.59	38.62		49.92	54.69
	37.24	37.18		61.08	40.22
	50.39	41.29		47.88	48.45
	52.17	46.62		40.67	37.8
	39.73	51.72		47.07	44.63
	46.72	50.77		44.88	44
		43.97			36.98

[truncated: 25 more sheets: Figure 2F, Figure 2G, Figure 2H, Figure 3A, Figure 3B, Figure 3C, Figure 3D, Figure 3E, Figure 3F, Figure 4B, Figure 4C, Figure 5A, Figure 5B, Figure 6B, Figure 6C, Figure 6D, Figure 6E, Figure 6F, Figure 6G, Supplemental Figure 1A …]
